# Supplementary material for: Estrogen Receptor β4 Regulates Chemotherapy Resistance and Induces Cancer Stem Cells in Triple Negative Breast Cancer
Source: Int J Mol Sci. 2023 Mar 20;24(6):5867. doi: 10.3390/ijms24065867 (PMC10058198; doi:10.3390/ijms24065867)
Supplement: Supplementary file 1 [file ijms-24-05867-s001.zip]

Archive with 1 entries (1 files):
- ijms-2101694-supplementary.pdf
